# Supplementary material for: ﻿Phalaenopsiszhanhouana (Orchidaceae, Vandeae), a new species from Yunnan, China
Source: PhytoKeys. 2024 Jan 22;237:153–60. doi: 10.3897/phytokeys.237.112270 (PMC10825969; doi:10.3897/phytokeys.237.112270)
Supplement: XML Treatment for Phalaenopsis zhanhouana [file phytokeys.237.112270-treatment1.xml]

<!DOCTYPE tp:taxon-treatment
  PUBLIC "-//TaxonX//DTD Taxonomic Treatment Publishing DTD v0 20100105//EN" "tax-treatment-NSO.dtd">
<tp:taxon-treatment xmlns:tp="http://www.plazi.org/taxpub"><tp:treatment-meta><kwd-group><label>Taxon classification</label><kwd>
                <named-content content-type="kingdom">Plantae</named-content>
              </kwd><kwd>
                <named-content content-type="order">Asparagales</named-content>
              </kwd><kwd>
                <named-content content-type="family">Orchidaceae</named-content>
              </kwd></kwd-group><mixed-citation publication-type="journal"><person-group><name><surname>Qin</surname><given-names>Shiyu</given-names></name><name><surname>Wang</surname><given-names>Hanchen</given-names></name><name><surname>Wang</surname><given-names>Yajun</given-names></name><name><surname>Ma</surname><given-names>Chongbo</given-names></name><name><surname>Li</surname><given-names>Zan</given-names></name><name><surname>Yang</surname><given-names>Boyun</given-names></name><name><surname>Jin</surname><given-names>Xiaohua</given-names></name></person-group><article-title>﻿<italic><tp:taxon-name><tp:taxon-name-part taxon-name-part-type="genus" reg="Phalaenopsis">Phalaenopsis</tp:taxon-name-part><tp:taxon-name-part taxon-name-part-type="species" reg="zhanhouana">zhanhouana</tp:taxon-name-part></tp:taxon-name></italic> (<tp:taxon-name><tp:taxon-name-part taxon-name-part-type="family">Orchidaceae</tp:taxon-name-part></tp:taxon-name>, Vandeae), a new species from Yunnan, China</article-title><source>PhytoKeys</source><day>22</day><month>01</month><year>2024</year><volume>237</volume><fpage>153</fpage><lpage>160</lpage><pub-id pub-id-type="doi">10.3897/phytokeys.237.112270</pub-id></mixed-citation></tp:treatment-meta><tp:nomenclature><label>﻿</label><tp:taxon-name>
              <object-id xmlns:xlink="http://www.w3.org/1999/xlink" content-type="arpha" xlink:type="simple">AC641B8A-C2F1-5D36-991E-A37B11195946</object-id>
              <tp:taxon-name-part taxon-name-part-type="genus" reg="Phalaenopsis">Phalaenopsis</tp:taxon-name-part>
              <tp:taxon-name-part taxon-name-part-type="species" reg="zhanhouana">zhanhouana</tp:taxon-name-part>
              <object-id xmlns:xlink="http://www.w3.org/1999/xlink" content-type="ipni" xlink:type="simple">urn:lsid:ipni.org:names:77334958-1</object-id>
            </tp:taxon-name><tp:taxon-authority>X.H.Jin &amp; S.Y.Qin</tp:taxon-authority><tp:taxon-status xmlns:xlink="http://www.w3.org/1999/xlink" xlink:type="simple">sp. nov.</tp:taxon-status><xref ref-type="fig" rid="F2">Figs 2</xref><xref ref-type="fig" rid="F3">, 3 吉氏蝴蝶兰</xref></tp:nomenclature><tp:treatment-sec sec-type="material" id="SECID0EXKAE"><title>Type.</title><p>China. Yunnan, Wenshan Ctiy, Xichou County, alt. 1496 m, 11 Apr 2023, <italic>Xiaohua Jin &amp; Shiyu Qin 40050</italic> (holotype, PE!).</p></tp:treatment-sec><tp:treatment-sec sec-type="diagnosis" id="SECID0E6KAE"><title>Diagnosis.</title><p><italic><tp:taxon-name><tp:taxon-name-part taxon-name-part-type="genus" reg="Phalaenopsis">Phalaenopsis</tp:taxon-name-part><tp:taxon-name-part taxon-name-part-type="species" reg="zhanhouana">zhanhouana</tp:taxon-name-part></tp:taxon-name></italic> is similar to <italic><tp:taxon-name><tp:taxon-name-part taxon-name-part-type="genus" reg="Phalaenopsis">P.</tp:taxon-name-part><tp:taxon-name-part taxon-name-part-type="species" reg="wilsonii">wilsonii</tp:taxon-name-part></tp:taxon-name></italic>, but differs from it by having a bifurcated yellow, fleshy anterior callus, lateral lobes with large calli and flipping outward (Table <xref ref-type="table" rid="T1">1</xref>).</p><table-wrap id="T1" position="float" orientation="portrait"><label>Table 1.</label><caption><p>Morphological comparison of <italic><tp:taxon-name><tp:taxon-name-part taxon-name-part-type="genus" reg="Phalaenopsis">Phalaenopsis</tp:taxon-name-part><tp:taxon-name-part taxon-name-part-type="species" reg="zhanhouana">zhanhouana</tp:taxon-name-part></tp:taxon-name></italic> and close taxa.</p></caption><table id="TID0EZGAG" rules="all"><tbody><tr><th rowspan="1" colspan="1"/><th rowspan="1" colspan="1">
                      <italic>
                        <tp:taxon-name><tp:taxon-name-part taxon-name-part-type="genus" reg="Phalaenopsis">P.</tp:taxon-name-part><tp:taxon-name-part taxon-name-part-type="species" reg="zhanhouana">zhanhouana</tp:taxon-name-part></tp:taxon-name>
                      </italic>
                    </th><th rowspan="1" colspan="1">
                      <italic>
                        <tp:taxon-name><tp:taxon-name-part taxon-name-part-type="genus" reg="Phalaenopsis">P.</tp:taxon-name-part><tp:taxon-name-part taxon-name-part-type="species" reg="wilsonii">wilsonii</tp:taxon-name-part></tp:taxon-name>
                      </italic>
                    </th><th rowspan="1" colspan="1">
                      <italic>
                        <tp:taxon-name><tp:taxon-name-part taxon-name-part-type="genus" reg="Phalaenopsis">P.</tp:taxon-name-part><tp:taxon-name-part taxon-name-part-type="species" reg="stobartiana">stobartiana</tp:taxon-name-part></tp:taxon-name>
                      </italic>
                    </th><th rowspan="1" colspan="1">
                      <italic>
                        <tp:taxon-name><tp:taxon-name-part taxon-name-part-type="genus" reg="Phalaenopsis">P.</tp:taxon-name-part><tp:taxon-name-part taxon-name-part-type="species" reg="taenialis">taenialis</tp:taxon-name-part></tp:taxon-name>
                      </italic>
                    </th></tr><tr><td rowspan="1" colspan="1">Flower color</td><td rowspan="1" colspan="1">white with pale pink ribs</td><td rowspan="1" colspan="1">white with pale pink ribs or complete pale pink.</td><td rowspan="1" colspan="1">
                      <bold>sepals and petals apple-green to dark olive-green.</bold>
                    </td><td rowspan="1" colspan="1">petals pale pink, lip and anther cap rose-purple.</td></tr><tr><td rowspan="1" colspan="1">Leaves</td><td rowspan="1" colspan="1">
                      <bold>no leaves at anthesis.</bold>
                    </td><td rowspan="1" colspan="1">leaves often deciduous in dry season.</td><td rowspan="1" colspan="1">leaves often deciduous during dry season, but present at anthesis.</td><td rowspan="1" colspan="1">leaves often deciduous at anthesis or during dry season</td></tr><tr><td rowspan="1" colspan="1">Lateral sepals</td><td rowspan="1" colspan="1">lateral sepals elliptic, acute at apex, obtuse</td><td rowspan="1" colspan="1">lateral sepals obovate-elliptic, similar and equal to middle sepal.</td><td rowspan="1" colspan="1">lateral sepals slightly oblique, ovate-elliptic, subacute.</td><td rowspan="1" colspan="1">lateral sepals subelliptic, <bold>base adnate to column foot</bold>, apex obtuse.</td></tr><tr><td rowspan="1" colspan="1">Lateral lobes of lip</td><td rowspan="1" colspan="1">lateral lobes <bold>flipping outward</bold>, adaxial center with a big callus</td><td rowspan="1" colspan="1">lateral lobes erect, adaxially <bold>with an incised-tipped keel</bold>.</td><td rowspan="1" colspan="1">lateral lobes erect, narrow, slightly constricted at middle</td><td rowspan="1" colspan="1">lateral lobes <bold>adaxially with a slightly thickened longitudinal ridge close to proximal margin</bold></td></tr><tr><td rowspan="1" colspan="1">callus</td><td rowspan="1" colspan="1">
                      <bold>yellow, fleshy, bifurcated.</bold>
                    </td><td rowspan="1" colspan="1">purple; anterior callus deeply lobed at apex; lobelets linear and long</td><td rowspan="1" colspan="1">purple; concave adaxially and distinctly convex abaxially on disk.</td><td rowspan="1" colspan="1">purple; ligulate, deeply bifid; lobelets linear and long, attached to front wall at base of mid-lobe.</td></tr></tbody></table></table-wrap></tp:treatment-sec><tp:treatment-sec sec-type="description" id="SECID0E2RAE"><title>Description.</title><p>Epiphytic plants. Roots fleshy, developing from the base or lower parts of the stem, elongated, flattened, densely verrucose and prostrate along trunks. Stem very short, covered by tubular sheath at base. Leaves unseen. Inflorescence developing from the base of stem, suberect or arching, ca. 4.5 cm long, unbranched, with 3 laxly arranged flowers. Floral bracts ovate-triangular, 4–5 mm long. Flowers white with pale pink rib or white, 3–4 cm in diameter. Dorsal sepal broadly elliptic or spoon-shaped, ca. 2 × 1 cm, with semi-transparent veins abaxially; lateral sepals elliptic, acute at apex, slightly curved toward labellum, lilac spots at the apex in the dorsal, ca.1.8–2.0 × 0.9–1.1 cm, obtuse and notched at base. Petals spathulate, ca. 1.8–2.0 × 0.9–1.1cm, apex obtuse. Labellum three-lobed, clawed at the base, ca. 1–2 mm long; lateral lobes of labellum erect, purple, 0.5 cm long, flipping outward, adaxially center with a big callus; mid-lobe of labellum obcordate, ca. 1.3–1.5 × 0.9–1.1 cm, deep purple, with white stripes at the center, base with a yellow fleshy protuberant anterior callus; anterior callus deeply lobed at apex. Column subparallel to midlobe of labellum, lavender, ca. 0.6 cm long, with triangular wings; pollinarium yellow.</p><fig id="F2" position="float" orientation="portrait"><object-id xmlns:xlink="http://www.w3.org/1999/xlink" content-type="doi" xlink:type="simple">10.3897/phytokeys.237.112270.figure2</object-id><object-id xmlns:xlink="http://www.w3.org/1999/xlink" content-type="zenodo_dep_id" xlink:type="simple">10560568</object-id><object-id xmlns:xlink="http://www.w3.org/1999/xlink" content-type="arpha" xlink:type="simple">6B2D558A-9C8E-5375-BB51-6028F88C95F7</object-id><label>Figure 2.</label><caption><p>Flowers of <italic><tp:taxon-name><tp:taxon-name-part taxon-name-part-type="genus" reg="Phalaenopsis">Phalaenopsis</tp:taxon-name-part><tp:taxon-name-part taxon-name-part-type="species" reg="zhanhouana">zhanhouana</tp:taxon-name-part></tp:taxon-name></italic> X.H.Jin &amp; S.Y.Qin, sp. nov. <bold>A</bold> front view of flower (1) rear view of flower (2) <bold>B</bold> column and lip; lateral view of column and lip, appendage and lateral lobes (1), front view of lateral lobes (2), lateral view of lateral lobes and mid-lobe (3) <bold>C</bold> petal, sepal and lip, lip (1), dorsal sepal (2), petal (3.4), lateral sepals (5.6). Photographed by Xiaohua Jin.</p></caption><graphic xmlns:xlink="http://www.w3.org/1999/xlink" xlink:href="phytokeys-237-153_article-112270__-g002.jpg" position="float" orientation="portrait" xlink:type="simple" id="oo_971977.jpg"><uri content-type="original_file" xlink:type="simple">https://binary.pensoft.net/fig/971977</uri></graphic></fig></tp:treatment-sec><tp:treatment-sec sec-type="etymology" id="SECID0E5SAE"><title>Etymology.</title><p>The epithet <italic><tp:taxon-name><tp:taxon-name-part taxon-name-part-type="genus" reg="Phalaenopsis"/><tp:taxon-name-part taxon-name-part-type="species" reg="zhanhouana">zhanhouana</tp:taxon-name-part></tp:taxon-name></italic> was designated in honor of the Chinese botanist Zhanhuo Tsi.</p></tp:treatment-sec><tp:treatment-sec sec-type="distribution" id="SECID0EOTAE"><title>Distribution and habitat.</title><p><italic><tp:taxon-name><tp:taxon-name-part taxon-name-part-type="genus" reg="Phalaenopsis">Phalaenopsis</tp:taxon-name-part><tp:taxon-name-part taxon-name-part-type="species" reg="zhanhouana">zhanhouana</tp:taxon-name-part></tp:taxon-name></italic> is currently known only from the type locality in Xichou, Yunnan, China. It is epiphytic on trunks and twigs at elevations 1400–1500 m in evergreen broad-leaved forests.</p><fig id="F3" position="float" orientation="portrait"><object-id xmlns:xlink="http://www.w3.org/1999/xlink" content-type="doi" xlink:type="simple">10.3897/phytokeys.237.112270.figure3</object-id><object-id xmlns:xlink="http://www.w3.org/1999/xlink" content-type="zenodo_dep_id" xlink:type="simple">10560570</object-id><object-id xmlns:xlink="http://www.w3.org/1999/xlink" content-type="arpha" xlink:type="simple">95E28256-DB98-5685-95B7-F17D0B86FC4A</object-id><label>Figure 3.</label><caption><p>Habitat and plants of <italic><tp:taxon-name><tp:taxon-name-part taxon-name-part-type="genus" reg="Phalaenopsis">Phalaenopsis</tp:taxon-name-part><tp:taxon-name-part taxon-name-part-type="species" reg="zhanhouana">zhanhouana</tp:taxon-name-part></tp:taxon-name></italic> X.H.Jin &amp; S.Y.Qin, sp. nov. <bold>A</bold> front view <bold>B</bold> roots <bold>C</bold> lateral view. Photographed by Xiaohua Jin.</p></caption><graphic xmlns:xlink="http://www.w3.org/1999/xlink" xlink:href="phytokeys-237-153_article-112270__-g003.jpg" position="float" orientation="portrait" xlink:type="simple" id="oo_971978.jpg"><uri content-type="original_file" xlink:type="simple">https://binary.pensoft.net/fig/971978</uri></graphic></fig></tp:treatment-sec><tp:treatment-sec sec-type="phenology" id="SECID0E4UAE"><title>Phenology.</title><p>Flowering in March and April.</p></tp:treatment-sec><tp:treatment-sec sec-type="conservation status" id="SECID0ECVAE"><title>Conservation status.</title><p><italic><tp:taxon-name><tp:taxon-name-part taxon-name-part-type="genus" reg="Phalaenopsis">Phalaenopsis</tp:taxon-name-part><tp:taxon-name-part taxon-name-part-type="species" reg="zhanhouana">zhanhouana</tp:taxon-name-part></tp:taxon-name></italic> grows in evergreen broad-leaf forests in Xichou County Yunnan Province, China. One subpopulation of about 10 individuals was discovered during our fieldwork. The habitat has been severely fragmented due to the development of agriculture. During our survey in nearby forests, we did not find any additional subpopulation of the new species. According to IUCN criteria v15.1 (IUCN 2022), we putatively assessed this new species as Critically Endangered CR C2a(i).</p></tp:treatment-sec></tp:taxon-treatment>
